# Supplementary material for: Neurodevelopmental outcomes of preterm with necrotizing enterocolitis: a systematic review and meta-analysis
Source: Eur J Pediatr. 2024 Apr 30;183(8):3147–58. doi: 10.1007/s00431-024-05569-5 (PMC11263237; doi:10.1007/s00431-024-05569-5)
Supplement: Supplementary file 2 — Supplementary file2 (XLSX 14 KB) [file 431_2024_5569_MOESM2_ESM.xlsx]

## Sheet: PUBMED
PUBMED
Search: ((((((((((((((((((((((((((((((((((periventricular leukomalacia[MeSH Terms]) OR (periventricular leukomalacia[Title/Abstract])) OR (Periventricular Leukomalacia[Title/Abstract])) OR (Leukomalacias, Periventricular[Title/Abstract])) OR (Periventricular Leukomalacias[Title/Abstract])) OR (Encephalomalacia, Periventricular[Title/Abstract])) OR (Encephalomalacias, Periventricular[Title/Abstrac…

## Sheet: Cochrane
Cochrane
ID	Search
#1	MeSH descriptor: [Enterocolitis, Necrotizing] explode all trees
#2	('acute necrotising enterocolitis' OR 'acute necrotizing enterocolitis' OR 'enterocolitis necroticans' OR 'enterocolitis, acute necrotising' OR 'enterocolitis, acute necrotizing' OR 'enterocolitis, necrotising' OR 'enterocolitis, necrotizing' OR 'necrotising enterocolitis' OR 'necrotizing enterocolitis'):ti,ab,kw
#3	#1 or #2
#4	(white matter injury):ti,ab,kw (Word variations have been searched)
#5	(Intraventricular Hemorrhage):ti,ab,kw (Word variations have been searched)
#6	(cerebral palsy):ti,ab,kw (Word variations have been searched)
#7	MeSH descriptor: [Deafness] explode all trees
#8	('auditory defect' OR 'deaf' OR 'deafness' OR 'hard of hearing' OR 'hearing damage' OR 'hearing defect' OR 'hearing difficulty' OR 'hearing loss' OR 'hypacousia' OR 'hypacousis' OR 'hypacusia' OR 'hypacusis' OR 'hypakousia' OR 'hypakusis' OR 'hypoacousia' OR 'hypoacousis' OR 'hypoacusia' OR 'hypoacusis' OR 'hypoakusis' OR 'impaired hearing' OR 'hearing impairment'):ti,ab,kw (Word variations have …
#9	('amaurosis' OR 'blind' OR 'blinding' OR 'blindness'):ti,ab,kw (Word variations have been searched)
#10	(neurodevelopmental impairment):ti,ab,kw (Word variations have been searched)
#11	(neurodevelopmental outcome):ti,ab,kw (Word variations have been searched)
#12	('cognition disorder' OR 'cognition disorders' OR 'cognitive defects' OR 'cognitive deficit' OR 'cognitive disability' OR 'cognitive disorder' OR 'cognitive disorders' OR 'cognitive dysfunction' OR 'cognitive impairment' OR 'delirium, dementia, amnestic, cognitive disorders' OR 'overinclusion' OR 'response interference' OR 'cognitive defect'):ti,ab,kw (Word variations have been searched)
#13	MeSH descriptor: [Attention Deficit Disorder with Hyperactivity] explode all trees
#14	('Attention Deficit Disorder with Hyperactivity' or 'Conduct Disorder' or 'Oppositional Defiant Disorder' or 'Sluggish Cognitive Tempo'):ti,ab,kw (Word variations have been searched)
#15	MeSH descriptor: [Autistic Disorder] explode all trees
#16	('autism spectrum disorder' OR 'autism, early infantile' OR 'autism, infantile' OR 'autistic child' OR 'autistic children' OR 'autistic disorder' OR 'autistic spectrum disorder' OR 'child development disorders, pervasive' OR 'childhood autism' OR 'classical autism' OR 'early infantile autism' OR 'infantile autism' OR 'infantile autism, early' OR 'Kanner syndrome' OR 'PDD (pervasive developmental …
#17	#4 or #5 or #6 or #7 or #8 or #9 or #10 or #11 or #12 or #13 or #14 or #15 or #16
#18	#1 or #2
#19	#17 and #18

## Sheet: EMBASE
EMBASE
No.	Query
#32	#3 AND #31
#31	#4 OR #5 OR #6 OR #7 OR #10 OR #13 OR #16 OR #19 OR #20 OR #21 OR #24 OR #29 OR #30
#30	#25 OR #26
#29	#27 OR #28
#28	('autism':ab,ti OR 'autism spectrum disorder':ab,ti OR 'autism, early infantile':ab,ti OR 'autism, infantile':ab,ti OR 'autistic child':ab,ti OR 'autistic children':ab,ti OR 'autistic disorder':ab,ti OR 'autistic spectrum disorder':ab,ti OR 'child development disorders, pervasive':ab,ti OR 'childhood autism':ab,ti OR 'classical autism':ab,ti OR 'early infantile autism':ab,ti OR 'infantile autism'…
#27	'autism'/exp
#26	(('attention deficit hyperactivity disorder':ab,ti OR 'adhd':ab,ti OR 'attention deficit':ab,ti) AND 'disruptive behavior disorders':ab,ti OR 'attention deficit':ab,ti) AND 'disruptive behaviour disorders':ab,ti OR 'attention deficit disorder':ab,ti OR 'attention deficit disorder with hyperactivity':ab,ti OR 'attention deficit hyperactivity disorder':ab,ti
#25	'attention deficit hyperactivity disorder'/exp
#24	#22 OR #23
#23	'cognition disorder':ab,ti OR 'cognition disorders':ab,ti OR 'cognitive defects':ab,ti OR 'cognitive deficit':ab,ti OR 'cognitive disability':ab,ti OR 'cognitive disorder':ab,ti OR 'cognitive disorders':ab,ti OR 'cognitive dysfunction':ab,ti OR 'cognitive impairment':ab,ti OR 'delirium, dementia, amnestic, cognitive disorders':ab,ti OR 'overinclusion':ab,ti OR 'response interference':ab,ti OR 'co…
#22	'cognitive defect'/exp
#21	'neurodevelopmental outcome':ab,ti
#20	'neurodevelopmental impairment':ab,ti
#19	#17 OR #18
#18	'amaurosis':ab,ti OR 'blind':ab,ti OR 'blinding':ab,ti OR 'blindness':ab,ti
#17	'blindness'/exp
#16	#14 OR #15
#15	'auditory defect':ab,ti OR 'deaf':ab,ti OR 'deafness':ab,ti OR 'hard of hearing':ab,ti OR 'hearing damage':ab,ti OR 'hearing defect':ab,ti OR 'hearing difficulty':ab,ti OR 'hearing loss':ab,ti OR 'hypacousia':ab,ti OR 'hypacousis':ab,ti OR 'hypacusia':ab,ti OR 'hypacusis':ab,ti OR 'hypakousia':ab,ti OR 'hypakusis':ab,ti OR 'hypoacousia':ab,ti OR 'hypoacousis':ab,ti OR 'hypoacusia':ab,ti OR 'hypoa…
#14	'hearing impairment'/exp
#13	#11 OR #12
#12	'brain palsy':ab,ti OR 'brain paralysis':ab,ti OR 'central palsy':ab,ti OR 'central paralysis':ab,ti OR 'cerebral paralysis':ab,ti OR 'cerebral paresis':ab,ti OR 'diplegia spastica':ab,ti OR 'encephalopathia infantilis':ab,ti OR 'palsy, cerebral':ab,ti OR 'spastic diplegia':ab,ti OR 'cerebral palsy':ab,ti
#11	'cerebral palsy'/exp
#10	#8 OR #9
#9	'white matter injury':ab,ti
#8	'white matter injury'/exp
#7	'intraventricular hemorrhage':ab,ti
#6	#4 OR #5
#5	'periventricular leukomalacia':ab,ti
#4	'periventricular leukomalacia'/exp
#3	#1 OR #2
#2	'necrotizing enterocolitis'/exp
#1	'acute necrotising enterocolitis':ab,ti OR 'acute necrotizing enterocolitis':ab,ti OR 'enterocolitis necroticans':ab,ti OR 'enterocolitis, acute necrotising':ab,ti OR 'enterocolitis, acute necrotizing':ab,ti OR 'enterocolitis, necrotising':ab,ti OR 'enterocolitis, necrotizing':ab,ti OR 'necrotising enterocolitis':ab,ti OR 'necrotizing enterocolitis':ab,ti
